# Supplementary material for: Evaluation of DNA metabarcoding for identifying fish eggs: a case study on the West Florida Shelf
Source: PeerJ. 2023 Mar 13;11:e15016. doi: 10.7717/peerj.15016 (PMC10019330; doi:10.7717/peerj.15016)
Supplement: Supplemental Information 1 — Detailed table of taxa identified in each sample, including scientific name, common name, and habitat type. Metadata for each sample include the station number, latitude and longitude, maximum water depth, date collected, and number of eggs processed. [file peerj-11-15016-s001.xlsx]

## Sheet: Supplemental Table 1
		Station ID	D1	D2	D3	D4	D5	D6	D7	D8	D9	D10	D11	D12	D13	D14	D15	D16	D17	D18	D19	D20	D21	D22	D23	D24	D25	D26	D27	D28	D29	D30	D31	D32	D33	D34	D35	D36	D37	D38	D39	D40	D41	D42	D43	D44	D45	D64	D66
		Latitude	27.5	27.74	27.5	27.76	28	28.25	28.5	28.75	29	29.5	30	30.25	30	29.75	29.5	29.26	29.02	29.25	29.74	29.5	29.01	28.75	28.5	28.26	28.75	29.25	29.5	29.74	29.26	29.01	28.75	28.49	28.19	28.24	28	28.5	29	28.45	28.26	27.76	27.25	27.25	27	26.75	26.51	26.5	26.75
		Longitude	-83.5	-84	-84.5	-85	-85.49	-85.99	-86.5	-86.99	-87.5	-87.5	-87.51	-87.01	-86.5	-86.99	-86.51	-87	-86.54	-86.01	-86	-85.51	-85.49	-86.01	-85.49	-85.01	-84.99	-84.99	-84.51	-83.99	-84.01	-84.5	-83.99	-84.49	-84.51	-84.01	-83.5	-83.5	-83.51	-82.65	-83	-83	-84	-85	-84.5	-84	-84.5	-83.51	-83
		Maximum Water Depth at Station (m)	41.5	53	132	340	87.29	58	57.44	238.1	248.5	71.4	28.4	26.1	135.4	211.4	217.2	249	200	173.1	42.38	16.2	72	280	204.7	158	56.5	30.2	21.52	11.26	22.4	33.2	29.7	46.3	81	39.5	28	22.6	14.54	5.5	9.43	14.64	73	450	170	91	201	57	34
		Date Collected	2019-08-06	2019-09-24	2019-09-25	2019-08-15	2019-08-08	2019-08-09	2019-08-09	2019-08-09	2019-08-09	2019-08-09	2019-08-09	2019-08-09	2019-08-10	2019-08-15	2019-08-10	2019-08-15	2019-08-15	2019-08-10	2019-08-10	2019-08-10	2019-08-14	2019-08-15	2019-08-08	2019-08-15	2019-08-08	2019-08-14	2019-08-10	2019-08-14	2019-08-10	2019-08-08	2019-08-07	2019-08-08	2019-08-16	2019-08-16	2019-08-16	2019-08-07	2019-08-11	2019-08-13	2019-08-11	2019-08-11	2019-09-24	2019-09-25	2019-09-25	2019-09-25	2019-09-25	2019-09-25	2019-09-25
		Number of Eggs Processed	100	123	27	2	12	8	8	137	250	8	88	120	34	50	127	122	136	142	unknown	73	121	119	147	148	62	123	120	124	129	133	49	153	17	110	164	93	123	33	135	122	83	13	15	121	126	125	52
Habitat	Scientific Name	Common Name	% seqs	% seqs	% seqs	% seqs	% seqs	% seqs	% seqs	% seqs	% seqs	% seqs	% seqs	% seqs	% seqs	% seqs	% seqs	% seqs	% seqs	% seqs	% seqs	% seqs	% seqs	% seqs	% seqs	% seqs	% seqs	% seqs	% seqs	% seqs	% seqs	% seqs	% seqs	% seqs	% seqs	% seqs	% seqs	% seqs	% seqs	% seqs	% seqs	% seqs	% seqs	% seqs	% seqs	% seqs	% seqs	% seqs	% seqs
Epipelagic	Acanthocybium solandri, Scomberomorus cavalla	Wahoo/King Mackerel	0	0	0	0	0	0	0	0	0	0	0	0	0	0	0	0	0	0	4.06511	0	0	0	0	0	0	4.11983	0	0	0	0	0	0	0	0	3.13395	0	0	0	0	0	0	0	0	0	0	0	0
Reef	Acanthostracion quadricornis	Scrawled Cowfish	0	0	0	0	0	0	0	0	0	0	0	2.48342	0	0	0	0	0	0	0	0	0	0	0	0	0	0	10.1894	0	8.57547	0	89.8853	0	0	0	13.8163	45.9824	0	0	0	0	0	0	0	0	0	0	0
Epipelagic	Auxis thazard/rochei, Euthynnus alletteratus, Katsuwonus pelamis	Bullet/Frigate Tuna, Little Tunny, Skipjack	3.15119	0	2.98289	0	22.7703	0	43.9349	38.5399	92.2207	0	0	0	0	39.6112	95.3114	96.0541	3.60516	86.1929	17.5983	0	0	38.1013	2.43351	44.7688	2.13729	4.4866	2.56556	0	0	0	0	94.9653	4.21479	35.6466	38.4056	0	0	0	0	0	0	0	4.9284	3.63672	65.8962	2.27434	0
Deep demersal	Brama dussumieri/caribbea	Lesser Bream/Carribean Pomfret	0	0	0	0	60.119	0	0	0	0	0	0	0	0	0	0	0	0	0	0	0	0	0	0	0	0	0	0	0	0	0	0	0	5.43131	0	0	0	0	0	0	0	0	84.997	6.23145	0	0	0	0
Burrower	Callechelys muraena	Blotched Snake Eel	0	0	0	0	0	0	0	0	0	0	0	7.08874	0	0	0	0	0	0	0	0	0	0	0	0	0	0	0	0	0	0	0	0	0	0	0	0	0	0	0	0	0	0	0	0	0	0	0
Coastal pelagic	Caranx crysos	Blue Runner	0	0	0	0	0	0	0	61.0362	0	0	0	3.28188	0	0	0	0	91.3766	0	0	0	0	0	0	0	0	0	2.11397	0	0	0	0	0	0	0	0	0	0	0	0	0	0	0	0	0	0	2.08051	0
Reef	Chaetodipterus faber	Atlantic Spadefish	0	0	0	0	0	0	0	0	0	0	0	0	0	0	0	0	0	0	0	0	0	0	0	0	0	0	0	58.9315	0	0	0	0	0	0	0	0	0	0	0	0	0	0	0	0	0	0	0
Reef	Chilomycterus schoepfii/antillarum	Striped/Web Burrfish	0	86.8793	0	0	0	0	0	0	0	0	0	0	0	0	0	0	0	0	0	0	0	0	0	0	0	0	0	0	0	0	0	0	0	0	0	0	0	0	0	0	0	0	0	0	0	0	0
Epipelagic	Coryphaena hippurus	Common Dolphinfish	0	0	0	0	0	16.4407	0	0	0	0	0	0	0	0	0	0	0	0	0	0	0	0	0	0	0	0	0	0	0	0	0	0	0	0	0	0	0	0	0	0	0	0	0	2.1346	0	0	0
Demersal	Cyclopsetta fimbriata	Spotfin Flounder	0	0	0	0	0	0	0	0	0	0	0	0	0	0	0	0	0	0	0	0	0	0	0	0	0	2.51364	0	0	0	0	0	0	0	0	0	0	0	0	0	0	0	0	0	0	0	52.0695	0
Coastal pelagic	Decapterus punctatus/tabl	Round/Roughear Scad	4.70919	0	0	0	0	0	5.95128	0	0	0	0	0	41.7468	0	0	0	0	2.05578	65.9155	44.0916	0	0	0	0	3.90024	74.4178	2.14063	0	47.3949	0	0	0	0	4.12859	13.3756	0	52.4037	0	0	2.37858	0	0	0	17.8575	0	0	0
Reef	Diplogrammus pauciradiatus	Spotted Dragonet	0	0	0	0	0	0	0	0	0	0	0	0	0	0	0	0	0	0	0	0	0	0	0	0	0	0	0	0	0	0	0	0	0	0	0	0	0	0	0	0	0	0	0	0	0	0	0
Mesopelagic	Diplospinus multistriatus/Eustomias polyaster	Striped escolar/Dragonfish	0	0	0	0	3.09261	0	0	0	0	0	0	0	0	0	0	0	0	0	0	0	0	2.35079	0	0	0	0	0	0	0	0	0	0	16.5274	0	0	0	0	0	0	0	0	0	22.997	4.79296	0	0	0
Commensal	Echeneis naucrates/neucratoides, Remora remora/osteochir	Live/Whitefin Sharksucker, Marlin/Shark Sucker	0	0	0	0	0	0	0	0	0	94.1353	0	0	0	49.1358	0	0	0	0	0	0	0	0	0	0	83.9387	0	2.06063	0	0	0	0	0	18.5795	0	0	0	0	92.5396	0	0	0	0	2.96091	29.3112	0	0	0
Coastal pelagic	Engraulis eurystole	European/Silver anchovy	0	0	0	0	0	0	0	0	0	0	0	0	0	0	0	0	0	0	3.38782	0	0	0	0	0	0	0	0	0	0	0	0	0	0	0	0	0	0	0	0	0	0	0	0	0	0	0	0
Burrower	Gordiichthys irretitus	Horsehair Eel	0	0	0	0	0	0	0	0	0	0	0	0	0	0	0	0	0	0	0	0	0	0	0	0	0	0	0	0	0	0	0	0	0	0	0	0	0	0	0	0	0	0	0	0	0	0	19.7824
Reef	Haemulon plumieri	White Grunt	0	0	0	0	0	0	0	0	0	0	0	0	0	0	0	0	0	0	0	0	0	0	0	0	0	0	0	2.42583	0	0	0	0	0	0	0	0	0	0	0	0	0	0	0	0	0	0	0
Mesopelagic	Lepidopus altifrons	Crested Scabbardfish	0	0	0	0	0	20.2444	0	0	0	0	0	0	0	0	0	0	0	0	0	0	0	0	0	0	0	0	0	0	0	0	0	0	0	0	0	0	0	0	0	0	0	0	0	0	0	0	0
Reef	Lutjanus campechanus	Red Snapper	0	0	0	0	0	0	0	0	0	0	0	0	7.38746	0	0	0	0	0	0	0	0	0	0	0	0	0	0	0	0	0	0	2.64247	0	0	0	0	0	0	0	0	0	0	0	0	0	0	0
Reef	Lutjanus griseus	Grey Snapper	0	2.63575	0	0	0	0	0	0	0	0	0	2.7129	0	0	0	0	0	0	0	5.77515	0	0	0	0	0	0	0	3.10333	36.9874	54.0094	0	0	5.93512	48.177	9.07132	0	0	0	0	0	3.81404	0	0	3.07343	0	0	0
Epipelagic	Makaira nigricans	Blue Marlin	0	0	0	0	0	0	16.64	0	0	0	0	0	0	0	0	0	0	0	0	0	0	15.8649	0	0	0	0	0	0	0	0	0	0	0	0	0	0	0	0	0	0	0	0	0	0	0	0	0
Epipelagic	Oxyporhamphus similis/micropterus	Halfbeaks	0	0	0	88.2656	0	0	0	0	0	0	0	0	0	0	0	0	0	0	0	0	2.05439	0	0	0	0	0	0	0	0	0	2.82618	0	0	0	0	0	0	0	0	0	0	3.78922	0	0	0	0	0
Demersal	Prionotus martis	Gulf of Mexico Barred Searobin	3.23437	0	0	0	0	0	0	0	0	0	0	46.8203	0	0	0	0	0	0	0	0	0	0	0	0	0	0	0	18.3312	0	0	0	0	0	0	18.3263	49.1771	0	0	86.7526	87.6135	4.06607	0	3.06412	7.59957	0	0	0
Demersal	Prionotus ophryas/scitulus	Bandtail/Leopard Searobin	0	0	0	0	0	0	12.265	0	0	0	0	0	0	0	0	0	0	0	0	0	0	0	0	0	0	0	0	0	0	0	0	0	0	0	0	0	0	0	0	0	0	0	0	0	0	0	46.5371
Demersal	Prionotus roseus	Bluespotted Searobin	13.6861	0	0	0	0	0	0	0	0	0	0	0	0	0	0	0	0	0	0	0	0	0	0	0	0	0	0	0	0	0	0	0	0	0	0	0	0	0	0	0	0	0	0	0	0	24.6159	0
Demersal	Prionotus rubio/tribulus	Blackwing/Bighead Searobin	0	0	0	0	0	0	0	0	0	0	92.2953	22.5677	0	0	0	0	0	0	0	40.5392	0	0	0	0	0	10.0482	53.0198	2.33489	0	0	0	0	0	0	0	0	0	0	0	0	0	0	0	0	0	2.44233	0
Reef	Pristipomoides aquilonaris	Wenchman	0	0	85.2669	2.94434	5.08131	0	0	0	0	0	0	0	0	3.27443	0	0	0	3.46243	0	0	92.4361	4.11922	46.0458	47.1479	0	0	0	0	0	0	2.35869	0	28.5942	0	0	0	0	0	2.40333	2.09085	4.21056	3.13795	40.8979	9.45746	23.314	0	0
Epipelagic	Prognichthys occidentalis	Bluntnose Flyingfish	0	0	0	0	0	56.4717	0	0	0	0	0	0	0	0	0	0	0	0	0	0	0	0	0	0	0	0	0	0	0	0	0	0	0	0	0	0	0	0	0	0	0	0	0	5.68238	0	0	0
Reef	Rachycentron canadum	Cobia	0	0	0	0	0	0	0	0	0	0	0	0	0	0	0	0	0	0	0	0	0	0	24.0138	0	0	0	0	0	0	0	0	0	0	0	0	0	0	0	0	0	0	0	0	0	0	0	0
Reef	Rhomboplites aurorubens	Vermilion Snapper	8.12592	0	0	0	0	0	0	0	0	0	0	0	0	0	0	0	0	0	0	0	0	0	0	0	0	0	0	0	0	0	0	0	0	0	0	0	0	0	0	0	0	0	0	0	0	0	0
Demersal	Saurida normani/brasiliensis	Shortjaw/Brazilian Lizardfish	0	0	0	0	0	0	0	0	0	0	0	0	0	0	0	0	0	0	0	0	0	0	0	0	0	0	0	0	0	0	0	0	0	0	0	0	0	0	0	0	72.4213	0	0	2.65837	0	0	0
Coastal pelagic	Scomberomorus maculatus/regalis	Atlantic Spanish Mackerel/Cero	0	0	0	0	0	0	0	0	0	0	0	0	0	0	0	0	0	0	0	0	0	0	0	0	0	0	0	0	0	0	0	0	0	0	0	0	2.04254	0	0	0	0	0	0	0	0	0	0
Mesopelagic	Synagrops bellus/spinosus	Blackmouth/Keelcheek Bass	0	0	0	0	2.20454	0	0	0	0	0	0	0	0	0	0	0	0	0	0	0	0	0	0	0	0	0	0	0	0	0	0	0	0	0	0	0	0	0	0	0	0	0	0	0	0	0	0
Demersal	Synodus intermedius/foetens/macrostigmus/sp	Sand Diver/Inshore/Largespot/Lizardfish sp.	58.2347	0	0	0	0	0	2.89134	0	0	0	0	0	0	0	0	0	0	0	0	0	0	0	0	0	0	0	0	0	0	0	0	0	0	0	0	0	0	0	2.64261	0	4.04758	0	0	0	0	7.20812	0
Epipelagic	Thunnus atlanticus/albacares/sp	Blackfin/Yellowfin/Tuna sp.	0	0	0	0	2.48628	0	0	0	0	0	0	0	0	0	0	0	0	0	0	0	0	35.2263	24.3119	3.1534	0	0	0	0	0	0	0	0	8.60162	4.05566	0	0	0	0	0	0	0	0	10.7599	2.04566	0	0	0
Demersal	Trachinocephalus myops	Snakefish	0	0	0	0	0	0	0	0	0	0	0	0	43.2346	0	0	0	0	0	0	0	0	0	0	0	0	0	0	0	0	0	0	0	0	0	0	0	0	0	0	0	0	0	0	0	0	0	0
Burrower	Xyrichtys novacula/sp	Pearly Razorfish/Razorfish sp.	0	0	0	0	0	0	0	0	0	0	0	5.47609	0	0	0	0	0	0	0	2.31639	0	0	0	0	0	0	24.9178	2.48266	2.159	41.5876	0	0	4.11649	0	0	0	2.04254	0	0	0	3.85772	0	0	0	0	0	28.9052
[truncated: 2 more columns]
